# Supplementary material for: Multifunctional SERS Chip for Biological Application Realized by Double Fano Resonance
Source: Nanomaterials (Basel). 2024 Dec 19;14(24):2036. doi: 10.3390/nano14242036 (PMC11676296; doi:10.3390/nano14242036)
Supplement: Supplementary file 1 [file nanomaterials-14-02036-s001.zip]

Archive with 1 entries (1 files):
- nanomaterials-3360092-supplementary.pdf
